# Supplementary material for: Fabrication of a Ternary Nanocomposite g-C3N4/Cu@CdS with Superior Charge Separation for Removal of Organic Pollutants and Bacterial Disinfection from Wastewater under Sunlight Illumination
Source: Toxics. 2022 Oct 29;10(11):657. doi: 10.3390/toxics10110657 (PMC9699158; doi:10.3390/toxics10110657)
Supplement: Supplementary file 1 [file toxics-10-00657-s001.zip]

Archive with 1 entries (1 files):
- toxics-1969406-supplementary.pdf
